# Supplementary material for: Differential effect of ubiquitous and germline depletion of Integrator complex function on C. elegans physiology
Source: Biol Open. 2025 Apr 10;14(4):bio061930. doi: 10.1242/bio.061930 (PMC12010912; doi:10.1242/bio.061930)
Supplement: Table S1. Lifespan assay statistics [file biolopen-14-061930-TableS1.xlsx]

## Sheet: Summary table
	N2 wildtype
	Trial 1
	Condition	Mean lifespan	STD error	95% confidence level	Death	Censor	P value compared to ETOH
	ETOH	12.49	0.38	11.75 ~ 13.24	91	20
	L1 auxin	12.41	0.26	11.89 ~ 12.93	67	18	0.0998
	L4 auxin	12.06	0.22	11.62 ~ 12.50	137	27	0.0169
	Trial 2
	Condition	Mean lifespan	STD error	95% confidence level	Death	Censor	P value compared to ETOH
	ETOH	13.15	0.29	12.57 ~ 13.73	139	18
	L1 auxin	13.4	0.42	12.57 ~ 14.23	68	11	1
	L4 auxin	12.27	0.22	11.84 ~ 12.69	143	19	0.0079
	Trial 3
	Condition	Mean lifespan	STD error	95% confidence level	Death	Censor	P value compared to ETOH
	ETOH	13.57	0.32	12.94 ~ 14.19	133	18
	L1 auxin	13.05	0.3	12.47 ~ 13.64	107	43	0.4093
	L4 auxin	11.77	0.29	11.21 ~ 12.34	104	32	0.0001
	Ubiquitous TIR1; INTS-4::degron
	Trial 1
	Condition	Mean lifespan	STD error	95% confidence level	Death	Censor	P value compared to ETOH
	ETOH	12.52	0.39	11.76 ~ 13.28	75	10
	L1 auxin	7.57	0.15	7.28 ~ 7.86	223	0	<0.001
	L4 auxin	13.12	0.18	12.77 ~ 13.46	136	8	1
	Trial 2
	Condition	Mean lifespan	STD error	95% confidence level	Death	Censor	P value compared to ETOH
	ETOH	14.52	0.34	13.84 ~ 15.19	169	22
	L1 auxin	9.98	0.13	9.73 ~ 10.22	204	58	<0.001
	L4 auxin	14.09	0.24	13.62 ~ 14.56	178	48	0.3888
	Trial 3
	Condition	Mean lifespan	STD error	95% confidence level	Death	Censor	P value compared to ETOH
	ETOH	12.59	0.26	12.08 ~ 13.11	81	5
	L1 auxin	8.98	0.27	8.46 ~ 9.50	164	17	<0.001
	L4 auxin	13.73	0.19	13.36 ~ 14.10	110	41	0.0014
	Germline TIR1; INTS-4::degron
	Trial 1
	Condition	Mean lifespan	STD error	95% confidence level	Death	Censor	P value compared to ETOH
	ETOH	12.65	0.28	12.10 ~ 13.20	120	23
	L1 auxin	13.67	0.3	13.08 ~ 14.27	101	13	0.079
	L4 auxin	12.68	0.22	12.26 ~ 13.10	129	20	1
	Trial 2
	Condition	Mean lifespan	STD error	95% confidence level	Death	Censor	P value compared to ETOH
	ETOH	13.76	0.27	13.22 ~ 14.30	89	11
	L1 auxin	13.49	0.2	13.10 ~ 13.88	115	14	0.502
	L4 auxin	13.58	0.22	13.14 ~ 14.01	135	24	1
	Trial 3
	Condition	Mean lifespan	STD error	95% confidence level	Death	Censor	P value compared to ETOH
	ETOH	13.49	0.3	12.90 ~ 14.09	127	18
	L1 auxin	14.25	0.28	13.71 ~ 14.79	127	30	0.2704
	L4 auxin	14.73	0.31	14.13 ~ 15.33	150	34	0.0094
